# Supplementary material for: Transfusion Transmissible Infections in Blood Donors in the Province of Bié, Angola, during a 15-Year Follow-Up, Imply the Need for Pathogen Reduction Technologies
Source: Pathogens. 2021 Dec 17;10(12):1633. doi: 10.3390/pathogens10121633 (PMC8705259; doi:10.3390/pathogens10121633)
Supplement: Supplementary file 1 [file pathogens-10-01633-s001.zip]

Archive with 1 entries (1 files):
- pathogens-1467103-supplementary.pdf
